# Supplementary material for: Angioarchitectural alterations in the retina and choroid in frontotemporal dementia
Source: PLoS One. 2024 Nov 8;19(11):e0312118. doi: 10.1371/journal.pone.0312118 (PMC11548753; doi:10.1371/journal.pone.0312118)
Supplement: S1 Data — Deidentified FTD and control participant data sheet. (XLSX) [file pone.0312118.s001.xlsx]

## Sheet: FTD
Patient	Eye	Sex	Race	Education	FamHx	Age	MMSE	SFCT	CVI	CMT	GC_IPL_avg	RNFL_avg	FAZ_3_area	Perf_3_circle	Perf_3_inner	Density_3_circle	Density_3_inner	Perf_6_circle	Perf_6_inner	Perf_6_outer	Density_6_circle	Density_6_inner	Density_6_outer	ONH_Area_average	ONH_Flux_average
1	1	1	1	20	1	35	26	290	0.688	242	76	95	0.16	0.362	0.38	20.2	21.1
1	2	1	1	20	1	35	26	246	0.6796	247	77	98	0.22	0.3	0.319	16.8	17.8	0.448	0.431	0.462	18.3	17.7	18.7	0.441	0.464
2	1	1	1	12	1	46	27	324	0.6545	249	86	93	0.14	0.394	0.409	21.3	22.2	0.452	0.468	0.452	17.5	18.9	17.3	0.442	0.463
2	2	1	1	12	1	46	27	330	0.6449	247	88	91	0.21	0.369	0.387	20.8	21.7	0.463	0.456	0.472	18.7	18.9	18.8	0.439	0.46
3	1	2	1	18	2	55	29	314	0.6717	219	78	85	0.33	0.359	0.386	20.4	22	0.426	0.408	0.443	17.5	17.4	18	0.439	0.453
3	2	2	1	18	2	55	29	300	0.6584	225	79	87	0.31	0.296	0.324	16.5	18	0.409	0.394	0.425	17.1	16.8	17.6	0.436	0.435
4	1	2	1	17	1	58	12	378	0.6608	326		102	0.18	0.366	0.392	20	21.3	0.441	0.43	0.454	17.9	18	18.2
4	2	2	1	17	1	58	12	420	0.657	331		104	0.25	0.34	0.344	18.9	19
5	1	2	1	16	1	62	22	260	0.6635
5	2	2	1	16	1	62	22	250	0.6522
6	1	1	1	16	2	68	27	330	0.6482	296	84		0.06	0.406	0.417	22.2	22.7	0.441	0.407	0.458	18	17.2	18.5	0.454	0.466
6	2	1	1	16	2	68	27	400	0.6655	284	80	89	0.05	0.396	0.406	22.5	23	0.461	0.459	0.465	18.9	19.4	18.9	0.464	0.447
7	2	1	1	16	2	68	29	209	0.6642	255	54	69	0.12	0.251	0.27	13.3	14.2	0.297	0.315	0.299	12.7	13.5	12.7	0.407	0.359
8	1	1	1	16	1	72	10	266	0.6362	254	66		0.38	0.311	0.336	16.8	18.1
8	2	1	1	16	1	72	10	282	0.6345	253	64			0.262	0.288	13.2	14.4	0.293	0.345	0.286	12.2	14	11.9	0.369	0.363
9	1	1	1	18	2	74	30	330	0.6736	282	82	89	0.19	0.368	0.383	19.4	20.1	0.451	0.465	0.453	18.2	18.7	18.3	0.442	0.423
9	2	1	1	18	2	74	30	380	0.6652	292	86	89	0.2	0.376	0.395	21	22.1	0.454	0.442	0.464	18.9	18.5	19.3	0.441	0.43
10	1	1	1	18	1	76	30	163	0.6651	287	76	94	0.15	0.325	0.341	17.2	17.9	0.395	0.363	0.412	16.3	15.1	16.9	0.441	0.417
10	2	1	1	18	1	76	30	168	0.685	288	80	104	0.19	0.354	0.37	19.7	20.5	0.445	0.446	0.45	18.3	18.7	18.5	0.437	0.441
11	2	1	1	14	2	76	13			275	86
12	1	2	1	13	2	77	28	290	0.6456	245	63		0.09	0.295	0.312	15.9	16.8	0.337	0.312	0.354	14.1	13.6	14.7	0.399	0.338
13	1	2	1	14	2	77	23	259	0.6522	265	78	89	0.23	0.351	0.373	20	21.2	0.453	0.451	0.461	18.8	19.1	19.1	0.431	0.43
13	2	2	1	14	2	77	23	300	0.6596	260	77	89	0.27	0.353	0.376	19.6	20.9	0.432	0.415	0.445	18	17.8	18.4	0.427	0.437
14	1	1	1	12	1	77	21	325	0.6704	270	66	67	0.26	0.359	0.38	19.7	20.8	0.44	0.434	0.449	17.6	17.8	17.8	0.408	0.382
14	2	1	1	12	1	77	21	300	0.6502	269	73	75	0.22	0.317	0.339	17.7	18.8	0.442	0.419	0.457	17.9	17.6	18.4
15	1	1	1	16	1	78	19		0.6522	288	74
16	1	1	1	16	2	82	29			265	68							0.318	0.241	0.35	13.4	10.4	14.6	0.398	0.388
17	1	2	1	15	2	75	26	249	0.6588	271	80	91		0.205	0.225	10.7	11.7	0.316	0.343	0.252	13.5	14.5	11.1	0.429	0.415
17	2	2	1	15	2	75	26	304	0.6741	273	79	89	0.14	0.311	0.324	17.1	17.8	0.286	0.308	0.233	12.1	12.9	10.3	0.453	0.385
18	2	2	1	18	2	72	30	314
19	1	1	1	12	1	60	23	272	0.6881	221	69			0.327	0.351	18.6	20	0.362	0.37	0.359	15.2	15.4	15.4
19	2	1	1	12	1	60	23	208		213	66			0.208	0.303	14.9	16.2	0.413	0.422	0.414	17.1	17.3	17.6

## Sheet: Controls
Patient	Eye	Sex	Race	Education	FamHx	Age	MMSE	SFCT	CVI	CMT	GC_IPL_avg	RNFL_avg	FAZ_3_area	Perf_3_circle	Perf_3_inner	Density_3_circle	Density_3_inner	Perf_6_circle	Perf_6_inner	Perf_6_outer	Density_6_circle	Density_6_inner	Density_6_outer	ONH_Area_average	ONH_Flux_average
1	1	1	1	20	2	32	30	401	0.6497	269	80	77	0.17	0.371	0.386	21.1	21.9	0.461	0.458	0.467	19	19.1	19.1	0.432	0.456
1	2	1	1	20	2	32	30	355	0.6429	273	81	86	0.12	0.387	0.399	21.3	21.9	0.465	0.451	0.475	18.8	18.7	19.1	0.421	0.434
2	1	1	1	14	2	38	30	304	0.6269	237	84	89	0.38	0.381	0.408	21.3	22.8	0.442	0.435	0.454	18	18.3	18.3	0.447	0.467
2	2	1	1	14	2	38	30	334	0.635	238	85	87	0.36	0.38	0.406	21.2	22.7	0.466	0.466	0.475	18.8	19.5	18.9	0.445	0.457
3	1	1	1	20	1	49	29	310	0.6626	278	82	79	0.07	0.323	0.334	18.1	18.7	0.378	0.372	0.386	15.9	16	16.1	0.427	0.447
3	2	1	1	20	1	49	29	273	0.6542	279	82	78	0.09	0.328	0.345	18.3	19.2	0.434	0.432	0.441	17.7	18.2	17.8	0.419	0.437
4	1	1	1	18	1	50	30	383	0.6292	270	84	92	0.2	0.359	0.379	20.3	21.3	0.431	0.407	0.448	17.6	17.2	18.2	0.445	0.456
4	2	1	1	18	1	50	30	310	0.6417	268	84	87	0.16	0.33	0.353	18.6	19.8	0.431	0.392	0.454	17.8	16.8	18.5	0.437	0.454
5	1	2	1	16	1	54	28	343	0.6724	244	90	97	0.36	0.388	0.415	21.6	23	0.461	0.449	0.474	19	18.9	19.5	0.447	0.491
5	2	2	1	16	1	54	28	333	0.674	248	90	100	0.36	0.343	0.37	20.1	21.5	0.434	0.42	0.449	17.8	18	18.2	0.438	0.471
6	2	2	1	16	2	56	29	403	0.6362	264	75	92	0.24	0.366	0.387	20.5	21.7	0.427	0.421	0.437	17.5	17.5	17.9	0.434	0.48
7	1	2	1	16	2	58	29	296	0.6528	279	78	89	0.17	0.406	0.42	22.4	23.1	0.471	0.474	0.475	19	19.3	19	0.446	0.475
7	2	2	1	16	2	58	29	400	0.6432	283	77	89	0.14	0.401	0.416	21.5	22.3	0.436	0.437	0.442	17.6	17.8	17.8	0.433	0.468
8	1	2	1	16	2	58	30	308	0.6621	275	85	98	0.34	0.389	0.417	21.3	22.9	0.459	0.458	0.468	18.6	19	18.8	0.451	0.502
8	2	2	1	16	2	58	30	275	0.677	276	86	101	0.32	0.363	0.394	20	21.8	0.458	0.451	0.47	18.7	18.9	19	0.439	0.487
9	1	1	1	16	2	60	30	265	0.673	271	72	80	0.268	0.384	0.407	21.663	22.946	0.454	0.453	0.463	18.544	19	18.707	0.439	0.46
9	2	1	1	16	2	60	30	218	0.677	282	73	78	0.26	0.394	0.416	21.877	23.058	0.407	0.361	0.43	16.572	15.3	17.301	0.443	0.401
10	1	2	1	16	1	61	30	280	0.666	256	88	107	0.313	0.392	0.415	21.7	23	0.475	0.455	0.49	19.172	19.1	19.547	0.474	0.488
10	2	2	1	16	1	61	30	374	0.659	258	91	105	0.293	0.374	0.399	21.081	22.447	0.473	0.456	0.486	19.21	18.9	19.625	0.468	0.482
11	1	2	1	16	1	62	30	273	0.6755	267	79	90	0.32	0.386	0.411	21.4	22.8	0.462	0.459	0.471	18.9	19.2	19	0.441	0.483
11	2	2	1	16	1	62	30	305	0.6712	252	78	88	0.42	0.37	0.398	20.4	21.9	0.454	0.462	0.46	18.6	19.1	18.7	0.439	0.468
12	1	1	1	17	1	63	30	291	0.677	279	80	107	0.166	0.355	0.371	19.765	20.598	0.468	0.438	0.484	18.7	18.3	19	0.442	0.473
12	2	1	1	17	1	63	30	237	0.685	278	79	93	0.173	0.354	0.37	19.252	20.116	0.455	0.424	0.472	18.301	17.4	18.812	0.44	0.467
13	1	1	1	18	1	64	27	301	0.664	302	78	87	0.12	0.327	0.345	18.396	19.257	0.426	0.415	0.436	17.798	17.4	18.135	0.415	0.442
13	2	1	1	18	1	64	27	321	0.662	305	78	84	0.06	0.29	0.301	15.9	16.435	0.363	0.336	0.376	15.089	14.6	15.572	0.406	0.396
14	1	2	1	15	1	65	29	311	0.628	227	77	91	0.41	0.317	0.344	18.319	19.821	0.426	0.416	0.44	17.625	17.742	18.019	0.441	0.45
14	2	2	1	15	1	65	29	212	0.629	222	78	87	0.45	0.312	0.341	18.19	19.816	0.378	0.323	0.405	15.945	14.176	16.944	0.445	0.436
15	1	2	1	18	1	66	29	154	0.6721	254	70	88	0.31	0.333	0.354	19.6	20.8	0.415	0.42	0.422	17.4	17.7	17.6	0.444	0.412
15	2	2	1	18	1	66	29	184	0.644	259	70	82	0.3	0.339	0.361	19.1	20.2	0.387	0.419	0.385	15.8	17.4	15.7	0.438	0.402
16	1	1	1	18	2	66	29	231	0.6421	287	78	98	0.17	0.387	0.404	20.9	21.8	0.464	0.455	0.473	18.7	18.7	18.9	0.441	0.476
16	2	1	1	18	2	66	29	241	0.655	295	76	95	0.2	0.393	0.411	21.7	22.7	0.469	0.466	0.475	18.9	19.4	18.9	0.444	0.49
17	1	2	1	18	1	69	30	347	0.6462	292	81	89	0.14	0.393	0.412	21.4	22.4	0.43	0.391	0.449	17.2	16	17.9	0.446	0.422
17	2	2	1	18	1	69	30	274	0.6573	293	76	91	0.1	0.392	0.406	20.9	21.6	0.459	0.447	0.468	18.2	18.3	18.4	0.457	0.433
18	1	1	1	18	2	69	29	205	0.657	273	77	94	0.08	0.404	0.418	22.3	23	0.464	0.46	0.47	18.5	19	18.5	0.456	0.462
18	2	1	1	18	2	69	29	157	0.661	273	78	100	0.13	0.367	0.384	20.1	21	0.437	0.437	0.442	17.8	18.1	17.8	0.429	0.423
19	1	1	1	20	1	71	30	160	0.66	270	79	90	0.29	0.324	0.349	18	19.4	0.434	0.451	0.437	18	18.8	18.1	0.421	0.384
19	2	1	1	20	1	71	30	148	0.66	267	80	87	0.28	0.32	0.343	17.9	19.2	0.284	0.274	0.294	12.1	12.1	12.5	0.409	0.408
20	1	1	1	18	1	72	30	256	0.6443	263	75	75	0.11	0.326	0.341	18	18.9	0.369	0.367	0.376	8.38	15.86	16	0.446	0.416
20	2	1	1	18	1	72	30	263	0.6638	265	75	73	0.1	0.371	0.392	20.8	21.86	0.41	0.403	0.42	8.95	16.9	17.3	0.43	0.421
21	1	1	1	20	2	72	30	353	0.705	274	72	81	0.112	0.371	0.384	20.577	21.258	0.467	0.478	0.468	18.743	19.5	18.622	0.411	0.427
21	2	1	1	20	2	72	30	408	0.681	304	78	83	0.2	0.373	0.384	20.958	21.534	0.453	0.461	0.453	18.23	18.7	18.151	0.416	0.455
22	1	1	1	16	2	72	30	234	0.6415	246	77	87	0.29	0.344	0.37	18.3	19.6	0.39	0.394	0.398	16.1	16.6	16.3	0.407	0.407
23	1	2	1	18	2	72	30	296	0.657	239	74	84	0.255	0.355	0.378	19.51	20.728	0.439	0.424	0.453	17.726	17.5	18.143	0.431	0.436
23	2	2	1	18	2	72	30	298	0.651	238	76	82	0.187	0.381	0.401	20.638	21.629	0.441	0.443	0.448	17.817	18.7	17.826	0.416	0.427
24	1	2	1	16	1	73	30	112	0.624			84	0.14	0.378	0.391	21.3	21.9	0.443	0.425	0.448	18	17.9	18	0.41	0.394
24	2	2	1	16	1	73	30	158	0.651	261		81	0.34	0.394	0.421	22.7	24.2	0.456	0.466	0.461	18.6	19.5	18.6	0.421	0.398
25	1	1	1	16	1	73	30	135	0.6517	284	73	100	0.22	0.38	0.4	20.5	21.5	0.451	0.436	0.462	18	17.7	18.3	0.445	0.408
25	2	1	1	16	1	73	30	91	0.642	281	74	95	0.2	0.324	0.343	18.2	19.2	0.382	0.326	0.406	15.7	13.8	16.5	0.436	0.392
26	1	1	1	20	1	73	30	181	0.688	272	68	71	0.1	0.347	0.358	19.3	19.8	0.41	0.426	0.41	16.7	17.5	16.6	0.413	0.429
26	2	1	1	20	1	73	30	216	0.68	275	68	66	0.113	0.352	0.367	19.595	20.294	0.443	0.428	0.452	17.48	17.777	17.505	0.389	0.415
27	1	2	1	18	2	74	30	258	0.667	237	81	106	0.34	0.347	0.373	19.3	20.6	0.459	0.449	0.472	18.7	18.6	19.1	0.459	0.468
27	2	2	1	18	2	74	30	258	0.672	232	79	106	0.35	0.395	0.425	21.3	22.9	0.458	0.456	0.469	18.4	18.7	18.8	0.46	0.457
28	1	1	1	16	1	74	30	219	0.652	299	78	84	0.195	0.385	0.401	21.751	22.559	0.464	0.467	0.468	18.842	19.5	18.807	0.444	0.48
28	2	1	1	16	1	74	30	301	0.655	295	80	85	0.16	0.366	0.387	21.4	22.6	0.456	0.432	0.471	18.784	18.1	19.266	0.447	0.482
29	1	1	1	16	2	74	29	132	0.6852	254	72	87	0.27	0.357	0.381	19.7	21	0.407	0.44	0.403	16.4	18.2	16.2	0.421	0.433
29	2	1	1	16	2	74	29	179	0.6763	268	74	94	0.2	0.317	0.336	16.9	17.9	0.318	0.346	0.317	13.1	14.3	13	0.425	0.459
30	1	1	1	18	2	75	29	266	0.6341	262	69	92	0.2	0.371	0.391	20.4	21.5	0.453	0.464	0.456	18.5	19	18.5	0.443	0.428
30	2	1	1	18	2	75	29	242	0.645	268	68	81	0.19	0.319	0.334	17.3	18.2	0.357	0.29	0.389	14.6	12.6	15.6	0.437	0.417
31	1	1	1	16	2	75	30	199	0.676	253	61	72	0.17	0.354	0.371	18.9	19.9	0.431	0.463	0.427	17.5	19	17.3	0.421	0.367
32	1	1	1	18	2	75	30	254	0.657	256	74	90	0.36	0.351	0.376	18.8	20	0.428	0.437	0.434	17.1	17.7	17.3	0.43	0.45
33	2	1	1	20	2	76	30	259	0.6591	265	67	79	0.12	0.285	0.299	15.3	16	0.382	0.367	0.392	15.4	15.4	15.7	0.415	0.363
34	1	1	1	16	2	76	30	228	0.6823	261	69	84	0.21	0.387	0.412	21.4	22.8	0.366	0.377	0.37	15.4	16.1	15.4	0.423	0.426
35	1	1	1	18	2	76	30	269	0.6421	264	76	93	0.11	0.359	0.378	19.2	19.9	0.424	0.38	0.447	17.3	15.7	18.1	0.45	0.418
35	2	1	1	18	2	76	30	259	0.6533	265	76	90	0.15	0.339	0.356	18.7	19.6	0.39	0.386	0.4	16.2	16.3	16.5	0.455	0.436
36	1	2	1	14	1	76	30	212	0.6535	229	78	91	0.24	0.365	0.386	20.1	21.2	0.395	0.371	0.412	16.4	15.9	16.9	0.458	0.441
36	2	2	1	14	1	76	30	255	0.6558	236	78	91	0.24	0.337	0.361	18.7	20	0.383	0.387	0.39	15.7	16.1	15.9	0.444	0.425
37	1	1	1	18		76	30	97	0.6497	257	68	79	0.28	0.342	0.365	18.6	19.8	0.414	0.433	0.418	17	18.1	17	0.429	0.402
38	1	2	1	16	1	76	30	328	0.661	278	75	81	0.25	0.348	0.366	18.793	19.706	0.408	0.387	0.422	16.559	15.7	17.098	0.434	0.39
38	2	2	1	16	1	76	30	221	0.67	279	74	80	0.21	0.363	0.38	19.999	20.886	0.357	0.376	0.357	14.698	15.7	14.589	0.421	0.426
39	1	1	1	19	2	77	30	270	0.6383	254	86	95	0.18	0.347	0.368	19.7	20.9	0.384	0.413	0.384	16.3	17.7	16.3	0.439	0.439
40	1	2	1	18		77	29	253	0.675	251	84	85	0.379	0.371	0.399	21.233	22.808	0.453	0.44	0.466	18.536	18.6	18.853	0.445	0.44
40	2	2	1	18		77	29	216	0.668	249	86	91	0.428	0.313	0.343	17.11	18.745	0.435	0.401	0.457	17.9	17.2	18.6	0.442	0.47
41	1	1	1	21	2	77	30	178	0.6845	284	70	81	0.13	0.33	0.343	18.4	19	0.351	0.357	0.356	14.9	15.1	15.1	0.424	0.425
42	1	1	1	19	2	78	30	211	0.6769	248	76	81	0.16	0.312	0.329	16.5	17.4	0.445	0.442	0.452	18.5	18.7	18.7	0.415	0.439
42	2	1	1	19	2	78	30	222	0.6668	250	75	82	0.18	0.302	0.322	16.4	17.5	0.335	0.324	0.347	14.3	14	14.7	0.418	0.428
43	1	1		16	1	79	29	119	0.618	275	68	85	0.199	0.352	0.369	19.453	20.26	0.401	0.427	0.399	16.7	17.8	16.6	0.411	0.387
44	1	2	1	11	2	79	23	276	0.6403	267	77	78	0.18	0.313	0.333	17.6	18.7	0.35	0.306	0.371	14.6	13.2	15.4	0.426	0.44
44	2	2	1	11	2	79	23	252	0.6351	255	76	76	0.13	0.314	0.333	17.4	18.3	0.363	0.361	0.371	15.1	15.4	15.2	0.412	0.44
45	1	1	1	13	2	80	30	288	0.645	283	84	95	0.249	0.342	0.363	19.178	20.208	0.449	0.46	0.451	18.4	18.9	18.5	0.434	0.419
45	2	1	1	13	2	80	30	285	0.645	275	83	94	0.192	0.356	0.377	19.533	20.611	0.442	0.426	0.456	17.993	17.6	18.449	0.435	0.435
46	1	2	1	13	2	80	29	170	0.676	273	71	82	0.06	0.309	0.317	16.91	17.339	0.368	0.371	0.373	15.554	16	15.658	0.421	0.394
47	1	2	1	16	2	81	30	236	0.6566	246	80	93	0.25	0.372	0.395	21.2	22.5	0.465	0.452	0.476	19.3	19.2	19.6	0.438	0.45
47	2	2	1	16	2	81	30	213	0.6581	260	81	93	0.26	0.35	0.371	19.7	20.8	0.434	0.433	0.442	18	17.9	18.3	0.436	0.458
48	1	1	1	16	2	82	28	211	0.6734	260	89	101	0.24	0.367	0.388	20.4	21.6	0.444	0.447	0.452	18	18.4	18.2	0.427	0.483
48	2	1	1	16	2	82	28	260	0.6494	229	85	102	0.18	0.334	0.351	18.2	19.2	0.414	0.44	0.413	16.6	17.6	16.5	0.44	0.458
